# Supplementary material for: Ratiometric upconversion nanothermometry with dual emission at the same wavelength decoded via a time-resolved technique
Source: Nat Commun. 2020 Jan 7;11:4. doi: 10.1038/s41467-019-13796-w (PMC6946702; doi:10.1038/s41467-019-13796-w)
Supplement: Supplementary file 3 — Dataset 1 [file 41467_2019_13796_MOESM3_ESM.xlsx]

## Sheet: Fig. 3b, e, f
Figure 3b
		Wavelength (nm)
		Er: 540 nm				Tm:810 nm						PbS:810 nm						Yb:980 nm						PbS:1280 nm
		0 mm	1 mm	2 mm	3 mm	0 mm	1 mm	2 mm	3 mm	4 mm	5 mm	0 mm	1 mm	2 mm	3 mm	4 mm	5 mm	0 mm	1 mm	2 mm	3 mm	4 mm	5 mm	0 mm	1 mm	2 mm	3 mm	4 mm	5 mm
	data 1	131875	10710	1456	324	147572	40045	19787	7665	3301	1638	120535	37487	16839	5923	2362	1526	150936	42224	15983	5624	2047	756	186214	72143	31361	16019	5628	3418
	data 2	130504	11003	1225	214	145578	41183	18334	7190	2896	1977	119835	36408	16432	5553	2581	1654	148053	38901	15394	7145	2398	473	191656	70012	34223	15420	6153	2682
	data 3	132900	11405	1597	556	149498	43586	18902	7023	2796	1504	123493	34125	15801	5996	2760	1582	153183	43008	14710	5389	2545	598	189279	69343	33115	15991	5294	2057
	Average	131760	11039.3	1426	364.667	147549	41604.7	19007.7	7292.67	2997.67	1706.33	121288	36006.7	16357.3	5824	2567.67	1587.33	150724	41377.7	15362.3	6052.67	2330	609	189050	70499.3	32899.7	15810	5691.67	2719
	STDEV	1202.16	348.922	187.806	174.589	1960.1	1807.77	732.241	333.086	267.41	243.792	1941.68	1716.56	523.013	237.514	199.335	64.1665	2571.56	2180.38	637.091	953.258	255.869	141.82	2728.24	1462.23	1443.1	338.04	433.025	681.254
Figure 3e
		Temperature
		20 ℃				30 ℃				40 ℃				50 ℃				60 ℃
		0 mm	1 mm	2 mm	3 mm	0 mm	1 mm	2 mm	3 mm	0 mm	1 mm	2 mm	3 mm	0 mm	1 mm	2 mm	3 mm	0 mm	1 mm	2 mm	3 mm
	Ratio 1	2.5243	2.62703	2.77814	3.26276	2.26829	2.32846	2.46748	2.84722	1.98736	2.05427	2.19348	2.40512	1.78153	1.87128	1.9549	2.19043	1.46307	1.5717	1.64027	1.76182
	Ratio 2	2.49605	2.5941	2.78478	3.33402	2.30755	2.3224	2.49523	2.9183	1.99563	2.05498	2.20493	2.44713	1.76023	1.86451	1.98175	2.16237	1.46645	1.57274	1.65372	1.73036
	Ratio 3	2.53875	2.5935	2.85804	3.23939	2.27389	2.35146	2.55098	2.78243	2.02953	2.07632	2.25387	2.47005	1.79235	1.87986	1.99034	2.22027	1.46961	1.58563	1.66592	1.78142
	Average	2.5197	2.60488	2.80699	3.27872	2.28324	2.33411	2.50456	2.84932	2.00417	2.06186	2.21743	2.44077	1.77804	1.87188	1.97566	2.19102	1.46638	1.57669	1.6533	1.75787
	STDEV	0.0217185	0.0191877	0.0443376	0.0492933	0.0212356	0.0153308	0.0425252	0.0679593	0.0223454	0.0125306	0.0320759	0.0329294	0.0163425	0.00769276	0.0184874	0.0289546	0.00327062	0.00775971	0.0128301	0.0257585
Figure 3f	Temperature
		20 ℃	30 ℃	40 ℃	50 ℃	60 ℃
	Average	2.80257	2.49281	2.18106	1.95415	1.61356
	STDEV	0.308661	0.234181	0.177954	0.161268	0.112038

## Sheet: Fig. 4d, f
Figure 4d
		Temperature
		20 ℃				25 ℃				30 ℃				35 ℃				40 ℃				45 ℃				50 ℃
		0 mm	1 mm	2 mm	3 mm	0 mm	1 mm	2 mm	3 mm	0 mm	1 mm	2 mm	3 mm	0 mm	1 mm	2 mm	3 mm	0 mm	1 mm	2 mm	3 mm	0 mm	1 mm	2 mm	3 mm	0 mm	1 mm	2 mm	3 mm
	Ratio 1	6.19106	6.07872	6.09818	6.01764	5.47922	5.35312	5.32417	5.32181	4.77679	4.70371	4.62355	4.61372	4.03278	3.89864	3.9964	3.90853	3.25095	3.17492	3.20295	3.18357	2.55398	2.46961	2.52897	2.59737	1.9943	1.99635	1.97826	1.97827
	Ratio 2	6.22238	6.18737	6.10063	6.10752	5.50147	5.48371	5.49483	5.41067	4.79807	4.73965	4.7014	4.79975	4.04924	3.83929	4.00961	3.9359	3.30558	3.25643	3.28575	3.2482	2.56381	2.59368	2.55356	2.60413	2.00561	2.00098	1.96242	2.10511
	Ratio 3	6.16342	6.00917	5.98737	5.91743	5.44583	5.39917	5.3571	5.20153	4.76542	4.70994	4.50335	4.5654	3.97458	3.79823	3.85475	3.75901	3.23432	3.14641	3.18097	3.06636	2.52016	2.39921	2.43402	2.39856	1.95341	1.8642	1.9041	1.8383
	Average	6.19229	6.09175	6.06206	6.0142	5.47551	5.412	5.39203	5.31134	4.78009	4.71777	4.60943	4.65962	4.01887	3.84539	3.95359	3.86781	3.26362	3.19259	3.22322	3.16604	2.54598	2.4875	2.50552	2.53335	1.98444	1.95384	1.94826	1.97389
	STDEV	0.0294991	0.0898121	0.064695	0.0950918	0.0280053	0.0662336	0.0905343	0.104963	0.0165738	0.0192058	0.0997768	0.123735	0.0392265	0.0504819	0.0858495	0.095215	0.0372804	0.057098	0.0552537	0.0921783	0.0228974	0.0984616	0.0631268	0.116783	0.0274613	0.0776679	0.0390552	0.133459
Figure 4f
		Tempearture
		20 ℃	25 ℃	30 ℃	35 ℃	40 ℃	45 ℃	50 ℃
	Average	6.09007	5.39772	4.69173	3.92141	3.21137	2.51809	1.96511
	STDEV	0.0930815	0.0904619	0.0956733	0.0946776	0.0662174	0.0750752	0.0706019

## Sheet: Fig.5 b
Figure 5b
		Temperature
		20 ℃		25 ℃		30 ℃		35 ℃		40 ℃		45 ℃		50 ℃
		0 mm	2 mm	0 mm	2 mm	0 mm	2 mm	0 mm	2 mm	0 mm	2 mm	0 mm	2 mm	0 mm	2 mm
	Ratio 1	6.25659	6.38714	5.49339	5.53731	4.93318	5.01923	4.3336	4.22284	3.60951	3.73976	3.1725	3.25473	2.55091	2.32854
	Ratio 2	6.28435	6.37923	5.48293	5.69384	4.90237	5.13039	4.29715	4.48627	3.5832	3.65035	3.12845	3.10732	2.49781	2.40082
	Ratio 3	6.23893	6.40017	5.42904	5.6537	4.9751	4.92215	4.26637	4.30815	3.53946	3.60956	3.10304	3.1292	2.42497	2.49735
	Average	6.3244		5.54837		4.9804		4.31906		3.62197		3.14921		2.45007
	STDEV	0.0723755		0.103849		0.084551		0.0903374		0.0682645		0.0572621		0.0806329

## Sheet: Supplementary Fig. 4c, d
Supplementary Figure 4c
		Temperature
		20 ℃	25 ℃	30 ℃	35 ℃	40 ℃	45 ℃	50 ℃
	data 1	489134	457170	421721	375581	337407	304713	259537
	data 2	489932	456216	422252	379916	336374	302726	256762
	data 3	488511	458519	423001	378419	335122	305271	258541
	Average	489192	457302	422325	377972	336301	304237	258280
	STDEV	712.294	1157.13	643.087	2201.8	1144.25	1337.69	1405.79
Supplementary Figure 4d
		Temperature
		20 ℃	25 ℃	30 ℃	35 ℃	40 ℃	45 ℃	50 ℃
	data 1	382020	397259	408365	428681	442603	458771	484524
	data 2	384392	398769	412354	422021	443914	460165	483551
	data 3	384621	396085	412025	423156	445494	456525	485455
	Average	383678	397371	410915	424619	444004	458487	484510
	STDEV	1440.14	1345.5	2214.2	3562.99	1447.58	1836.54	952.077

## Sheet: Supplementary Fig. 5d
Supplementary Figure 5d
			Power density (mW/cm2)
			127	255	382	509	637	764	891
	PbS	data 1	416402	846731	1214301	1532302	1860819	2323235	2735091
		data 2	413017	849275	1207205	1543093	1869893	2325094	2728184
		data 3	412058	848994	1208376	1546037	1859824	2328932	2739082
		Average	413826	848333	1.20996e+06	1.54048e+06	1863512	2.32575e+06	2734119
		STDEV	2282.11	1394.76	3804.17	7231.45	5548.46	2905.22	5513.64
	Tm-UCNP	data 1	60530	124523	180537	225683	274903	343922	418746
		data 2	58849	123140	176993	228243	270265	346443	410067
		data 3	59832	122585	176094	225085	269490	346615	412706
		Average	59737	123416	177875	226337	271553	345660	413840
		STDEV	844.517	998.045	2349.06	1677.51	2927.24	1507.61	4449.18

## Sheet: Supplementary Fig. 6
Supplementary Figure 6
			Power density (mW/cm2)
			127	255	382	509	637	764	891
		Ratio 1	6.87927	6.7998	6.72605	6.78962	6.769	6.75512	6.53162
		Ratio 2	7.01825	6.89682	6.82064	6.76075	6.91874	6.71133	6.65302
		Ratio 3	6.88692	6.92576	6.86211	6.86868	6.90127	6.71907	6.63688
		Average	6.92814	6.87413	6.80293	6.80635	6.863	6.72851	6.60718
		STDEV	0.0781275	0.0659773	0.0697351	0.0558779	0.0818756	0.0233699	0.0659262

## Sheet: Supplementary Fig. 8b
Supplementary Fig. 8b
		Cycles
		Cycle 1		Cycle 2		Cycle 3		Cycle 4		Cycle 5
		20 ℃	50 ℃	20 ℃	50 ℃	20 ℃	50 ℃	20 ℃	50 ℃	20 ℃	50 ℃
Size (nm)	data 1	129	127.5	126.7	126.8	128.4	129.9	130.3	128.2	129.8	128.1
	data 2	127.4	126.3	127.8	129.1	128.6	128.7	128.5	127.8	128.4	126.7
	data 3	128.8	128.1	129.2	128.4	129.9	128.9	129.2	129.6	131.2	128.9
	Average	128.4	127.3	127.9	128.1	128.967	129.167	129.333	128.533	129.8	127.9
	STDEV	0.87178	0.916515	1.253	1.17898	0.814453	0.64291	0.907377	0.945163	1.4	1.11355

## Sheet: Supplementary Fig. 11b, c
Supplementary Fig. 11b
		Time (s)
		0	45	90	135	180
	Ratio 1	4.86543	4.11845	3.69042	3.14868	2.9962
	Ratio 2	4.91904	4.0784	3.55923	3.04043	2.84295
	Ratio 3	4.78052	3.93994	3.50274	3.16537	2.83946
	Average	4.855	4.0456	3.58413	3.11816	2.89287
	STDEV	0.0698469	0.093667	0.0962858	0.0678314	0.0895034
Supplementary Fig. 11c
		Time (s)
		0	45	90	135	180
Temperature (℃)	Data 1	30.9966	36.8783	40.2487	44.5143	45.715
	Data 2	30.5745	37.1937	41.2817	45.3667	46.9217
	Data 3	31.6652	38.2839	41.7265	44.3829	46.9491
	Average	31.0788	37.452	41.0856	44.7546	46.5286
	STDEV	0.549976	0.737535	0.758156	0.534106	0.704751

## Sheet: Supplementary Fig. 14
Supplementary Fig. 14
	Time (s)
		0	45	90	135	180
Intratumoral temperature (℃)	Data 1	30.9966	36.8783	40.2487	44.5143	45.715
	Data 2	30.5745	37.1937	41.2817	45.3667	46.9217
	Data 3	31.6652	38.2839	41.7265	44.3829	46.9491
	Average	31.0788	37.452	41.0856	44.7546	46.5286
	STDEV	0.549976	0.737535	0.758156	0.534106	0.704751
Surfacial temperature (℃)	Data 1	31.28	32.79	33.63	34.84	34.92
	Data 2	31.01	32.9	34.11	34.5	35.51
	Data 3	31.42	32.35	33.85	35.11	35.54
	Average	31.2367	32.68	33.8633	34.8167	35.3233
	STDEV	0.208407	0.291033	0.240278	0.305669	0.349619

## Sheet: Supplementary Fig. 15
Supplementary Fig. 15
			Tumour size (mm3)
Days		Blank	Blank+865 nm laser	UCNCs	UCNCS+865 nm laser
1	mouse 1	99.6834	109.973	102.504	118.778
	mouse 2	110.166	113.49	108.144	121.079
	mouse 3	113.834	107.82	94.8708	101.989
	mouse 4	123.833	130.049	108.18	102.342
	mouse 5	112.004	106.55	111.455	106.565
	Average	111.904	113.576	105.031	110.15
	STDEV	8.63702	9.57674	6.52855	9.14222
2	mouse 1	162.805	172.965	114.612	97.3875
	mouse 2	150.135	150.154	149.472	99.5805
	mouse 3	164.717	136.033	113.667	85.4761
	mouse 4	184.792	232.426	124.825	85.9265
	mouse 5	157.676	134.769	152.632	90.9814
	Average	164.025	165.27	131.041	91.8704
	STDEV	12.9081	40.5671	18.8168	6.45932
3	mouse 1	229.701	325.406	135.693	80.4938
	mouse 2	184.274	190.529	217.015	74.2925
	mouse 3	197.981	200.964	129.95	63.5
	mouse 4	280.738	325.478	142.66	64.6438
	mouse 5	224.431	167.102	225.59	66.1952
	Average	223.425	241.896	170.182	69.8251
	STDEV	37.0991	77.2463	46.9814	7.31108
4	mouse 1	254.421	356.435	158.514	66.5856
	mouse 2	227.35	230.903	323.892	61.3788
	mouse 3	247.757	246.81	163.766	50.8129
	mouse 4	313.889	460.091	183.26	52.1308
	mouse 5	287.267	216.881	292.486	50.7048
	Average	266.137	302.224	224.384	56.3226
	STDEV	34.3012	104.045	77.8528	7.25229
5	mouse 1	393.098	433.372	187.752	46.3725
	mouse 2	316.899	275.935	377.055	41.3318
	mouse 3	325.453	312.131	214.33	32.96
	mouse 4	406.307	657.654	262.122	35.2169
	mouse 5	374.712	261.773	376.764	34.8781
	Average	363.294	388.173	283.604	38.1519
	STDEV	40.1658	165.091	89.2466	5.56727
6	mouse 1	491.548	502.344	214.694	14.445
	mouse 2	363.238	365.232	492.442	14.4056
	mouse 3	380.939	400.441	272.597	9.75168
	mouse 4	488.146	793.268	319.127	3.22012
	mouse 5	440.041	331.13	444.645	16.104
	Average	432.782	478.483	348.701	11.5853
	STDEV	59.362	187.276	116.717	5.2414
7	mouse 1	519.771	580.101	280.258	1.31551
	mouse 2	437.282	499.478	517.033	0.819789
	mouse 3	476.288	488.459	303.519	0.054208
	mouse 4	603.729	978.066	370.587	0.159528
	mouse 5	535.741	414.074	571.655	10.2242
	Average	514.562	592.036	408.61	2.51466
	STDEV	62.9751	223.678	129.714	4.34018
8	mouse 1	563.279	685.488	321.692	0.118354
	mouse 2	512.942	673.97	837.634	0.331331
	mouse 3	588.116	648.062	397.208	0.003328
	mouse 4	730.469	1184.97	518.686	0.0142155
	mouse 5	595.43	503.436	614.728	3.5721
	Average	598.047	739.186	537.99	0.807866
	STDEV	80.7663	259.684	201.651	1.55086
9	mouse 1	620.11	804.147	406.52	0.011154
	mouse 2	725.851	897.895	1086.28	0.056144
	mouse 3	693.083	923.613	499.847	2.7e-05
	mouse 4	962.081	1439.27	661.178	0.0004455
	mouse 5	684.385	537.96	731.007	0.473984
	Average	737.102	920.577	676.967	0.108351
	STDEV	131.478	327.688	262.308	0.205693
10	mouse 1	776.55	1089.75	474.83	0.00032
	mouse 2	871.028	1067.49	1272.81	0.001089
	mouse 3	840.429	1075.75	586.174	0
	mouse 4	1163.75	1566.8	893.024	6e-06
	mouse 5	848.199	669.236	863.201	0.046746
	Average	899.991	1093.81	818.007	0.0096322
	STDEV	151.554	318.206	310.657	0.020752
11	mouse 1	976.703	1293.41	600.257	0
	mouse 2	977.174	1233.83	1396.11	0
	mouse 3	1117.93	1327.32	743.926	0
	mouse 4	1426.04	1673.38	1163.57	0
	mouse 5	1176.25	806.388	1254.95	0.000567
	Average	1134.82	1266.86	1031.76	0.0001134
	STDEV	184.842	309.331	342.412	0.00025357
12	mouse 1	1086.31	1560.59	750.326	0
	mouse 2	1113.77	1656.17	1525.42	0
	mouse 3	1587.13	1544.14	861.121	0
	mouse 4	1648.16	1806.25	1516.05	0
	mouse 5	1383.76	1093.53	1511.71	0
	Average	1363.83	1532.14	1232.93	0
	STDEV	260.119	266.388	391.975	0
